# Supplementary material for: PTSD is associated with neuroimmune suppression: evidence from PET imaging and postmortem transcriptomic studies
Source: Nat Commun. 2020 May 12;11:2360. doi: 10.1038/s41467-020-15930-5 (PMC7217830; doi:10.1038/s41467-020-15930-5)
Supplement: Supplementary file 3 — Source Data [file 41467_2020_15930_MOESM3_ESM.xlsx]

## Sheet: Fig 1
Subject	Genotype	Sex	Composite_Prefrontal-limbic	Z-scored CAPS Total	Adjusted Composite_Prefrontal-limbic
1	HAB	Male	4.66913	-0.240076	4.66913
2	HAB	Female	5.77692	-0.412606	4.85962
3	HAB	Male	5.85705	-2.11266	5.85705
4	MAB	Female	3.38131	1.24633	3.71781
5	HAB	Female	4.67873	0.0720227	3.76143
6	HAB	Female	4.56429	1.11235	3.64699
7	HAB	Female	3.916	1.32042	2.9987
8	HAB	Male	4.26448	-0.0320101	4.26448
9	HAB	Male	3.95436	-0.760239	3.95436
10	HAB	Male	3.88457	-0.240076	3.88457
11	HAB	Male	2.04476	0.488154	2.04476
12	MAB	Female	2.58808	-0.240076	2.92458
13	MAB	Male	1.60705	1.42445	2.86085
14	HAB	Male	3.8562	0.384121	3.8562
15	HAB	Male	3.78721	0.310518	3.78721
16	HAB	Male	2.7515	-1.17637	2.7515
17	MAB	Female	3.04324	0.948569	3.37974
18	HAB	Female	4.78963	1.28886	3.87233
19	HAB	Female	5.37142	-0.327533	4.45412
20	MAB	Male	4.04234	-0.0723124	5.29614
21	HAB	Male	4.30877	-1.39095	4.30877
22	HAB	Female	5.04414	-1.60363	4.12684
23	HAB	Male	4.90709	0.012761	4.90709
		Adjustment Factors
		Genotype	-1.2538
		Sex	0.9173

## Sheet: Fig 2
Subject	Genotype	Sex	Amygdala	Anterior Cingulate	Hippocampus	Insula	Ventromedial PFC	Adjusted Amydala	Adjusted Anterior Cingulate	Adjusted Hippocampus	Adjusted Insula	Adjusted Ventromedial PFC
1	MAB	Female	1.94	2.28613	1.81	2.08429	2.48062	3.5739	3.91012	3.22018	3.86004	4.09642
2	HAB	Male	4.85	5.39187	4.83	5.50804	5.44768	4.85	5.39187	4.83	5.50804	5.44768
3	HAB	Female	3.92	5.00153	4.19	5.02669	5.59449	3.47927	4.557	3.79393	4.60722	5.11126
4	HAB	Female	4.6	5.04424	4.75	5.12417	5.35295	4.15927	4.59971	4.35393	4.7047	4.86971
5	MAB	Male	3.72	3.46135	3.32	3.37127	3.49142	5.79463	5.52988	5.12625	5.56649	5.59045
6	HAB	Female	4	3.64149	3.74	3.99668	4.13096	3.55927	3.19696	3.34393	3.57721	3.64773
7	MAB	Male	2.46	2.42523	2.31	2.47106	2.4414	4.53463	4.49375	4.11625	4.66628	4.54043
8	MAB	Male	3.34	2.87638	3.03	2.79286	2.98662	5.41463	4.9449	4.83625	4.98808	5.08565
9	MAB	Male	2.19	2.15006	1.86	2.20947	2.36995	4.26463	4.21858	3.66625	4.40469	4.46898
10	HAB	Male	5.62	5.35008	4.88	5.0554	5.43215	5.62	5.35008	4.88	5.0554	5.43215
11	HAB	Male	4.05	4.01884	4.04	4.19954	4.27412	4.05	4.01884	4.04	4.19954	4.27412
12	HAB	Male	5.1	5.96247	5.01	5.61406	6.04543	5.1	5.96247	5.01	5.61406	6.04543
13	HAB	Male	4.6	4.85929	4.69	4.88964	5.04635	4.6	4.85929	4.69	4.88964	5.04635
14	HAB	Male	6.43686	6.99519	6.67929	7.00688	6.81104	6.43686	6.99519	6.67929	7.00688	6.81104
15	HAB	Male	5.56	5.06169	4.31	4.96257	5.38719	5.56	5.06169	4.31	4.96257	5.38719
16	HAB	Male	5.89285	5.62136	5.15756	5.92539	5.30768	5.89285	5.62136	5.15756	5.92539	5.30768
17	HAB	Male	5.16	4.17	4.36	4.52	4.45	5.16	4.17	4.36	4.52	4.45
18	MAB	Male	2.11	2.10104	2.17	2.07268	2.18169	4.18463	4.16956	3.97625	4.2679	4.28072
19	MAB	Male	2.41	1.94608	2.03	1.88405	1.88937	4.48463	4.0146	3.83625	4.07927	3.9884
20	HAB	Female	6.77	5.69368	6.08	6.19197	5.97866	6.32927	5.24914	5.68393	5.7725	5.49543
21	HAB	Female	5.3	4.41248	4.48	4.55588	4.65181	4.85927	3.96795	4.08393	4.13641	4.16858
22	HAB	Male	5.12	4.81411	4.51	5.03104	4.61838	5.12	4.81411	4.51	5.03104	4.61838
23	MAB	Female	3.08	3.34382	3.53	3.30986	3.26792	4.7139	4.96781	4.94018	5.08561	4.88371
24	HAB	Female	5.46	5.771	4.85	5.76871	5.54335	5.01927	5.32647	4.45393	5.34924	5.06012
25	HAB	Male	3.59	3.39068	3.61	3.6129	3.29185	3.59	3.39068	3.61	3.6129	3.29185
26	MAB	Male	2.33	2.2303	2.29	2.18747	2.47607	4.40463	4.29883	4.09625	4.38269	4.5751
27	HAB	Male	4.90052	4.35335	4.48709	4.62465	4.98006	4.90052	4.35335	4.48709	4.62465	4.98006
28	HAB	Female	6.28	5.81707	4.9	5.80045	6.08708	5.83927	5.37253	4.50393	5.38098	5.60385
29	HAB	Male	6.52	5.83985	6.08	5.76833	5.07705	6.52	5.83985	6.08	5.76833	5.07705
30	MAB	Female	3.65	3.39985	3.41	3.08569	3.361	5.2839	5.02384	4.82018	4.86144	4.9768
31	HAB	Female	4.52035	4.7666	4.89381	4.82836	4.38455	4.07962	4.32207	4.49774	4.40889	3.90131
32	HAB	Female	5.09916	4.53585	4.44519	4.50151	4.23974	4.65843	4.09132	4.04913	4.08204	3.75651
33	HAB	Female	4.73	3.78	3.8	3.45	3.82	4.28927	3.33547	3.40393	3.03053	3.33677
34	HAB	Male	4.18	4.38006	4.21	4.22324	4.32909	4.18	4.38006	4.21	4.22324	4.32909
35	HAB	Male	4.1	3.8522	3.65	4.17275	3.99688	4.1	3.8522	3.65	4.17275	3.99688
36	HAB	Male	3.86875	3.99626	3.61057	3.90971	4.03759	3.86875	3.99626	3.61057	3.90971	4.03759
37	HAB	Male	2.23	2.01108	1.9	2.00426	2.07845	2.23	2.01108	1.9	2.00426	2.07845
38	MAB	Female	3.03	2.40304	2.4	2.49169	2.61569	4.6639	4.02703	3.81018	4.26744	4.23149
39	MAB	Male	1.49	1.61449	1.6	1.6202	1.71056	3.56463	3.68301	3.40625	3.81542	3.80958
40	HAB	Male	4.23	3.62777	3.72	3.82901	3.87421	4.23	3.62777	3.72	3.82901	3.87421
41	HAB	Male	4.03	3.76971	3.54	3.8901	3.70626	4.03	3.76971	3.54	3.8901	3.70626
42	HAB	Male	2.7145	2.66663	2.45479	2.97346	2.94813	2.7145	2.66663	2.45479	2.97346	2.94813
43	MAB	Female	2.85	2.9676	3.51	3.07443	2.81414	4.4839	4.59159	4.92018	4.85018	4.42994
44	HAB	Female	5.41	4.70921	4.51	4.53656	4.78237	4.96927	4.26468	4.11393	4.11709	4.29914
45	HAB	Female	5.34	5.66043	5.08	5.35952	5.41713	4.89927	5.2159	4.68393	4.94005	4.9339
46	MAB	Male	4.47	3.94151	4.15	3.74031	3.9099	6.54463	6.01004	5.95625	5.93552	6.00893
47	HAB	Male	4.84	4.11134	4.55	4.02325	4.01928	4.84	4.11134	4.55	4.02325	4.01928
48	HAB	Female	5.42	4.85325	4.71	5.07546	5.162	4.97927	4.40871	4.31393	4.65599	4.67877
49	HAB	Male	4.67325	4.92727	4.58491	5.10791	5.24209	4.67325	4.92727	4.58491	5.10791	5.24209
		Adjustment Factors
		Genotype	-2.07463	-2.06852	-1.80625	-2.19522	-2.09903
		Sex	0.440729	0.444533	0.396067	0.419469	0.483231

## Sheet: Fig 3a
Subject (PTSD only)	Genotype	Sex	Composite_Prefrontal-limbic	log(CRP)	Adjusted Composite_Prefrontal-limbic
1	HAB	Male	4.66913	0.525434	4.66913
2	HAB	Male	5.85705	-0.396856	5.85705
3	MAB	Female	3.38131	0.407731	4.1087
4	HAB	Female	4.67873	-0.332547	4.16487
5	HAB	Female	4.56429	0.214579	4.05043
6	HAB	Female	3.916	0.917453	3.40214
7	HAB	Male	4.26448	-0.642065	4.26448
8	HAB	Male	3.95436	0.2398	3.95436
9	HAB	Male	3.88457	-0.204815	3.88457
10	HAB	Male	2.04476	0.272306	2.04476
11	MAB	Female	2.58808	0.493876	3.31548
12	MAB	Male	1.60705	0.747062	2.8483
13	HAB	Male	3.8562	0.576629	3.8562
14	HAB	Male	2.7515	0.623869	2.7515
15	MAB	Female	3.04324	0.534534	3.77063
16	HAB	Female	4.78963	-0.10018	4.27577
17	HAB	Female	5.37142	-0.441291	4.85756
18	MAB	Male	4.04234	-0.372122	5.2836
19	HAB	Male	4.30877	-0.317404	4.30877
20	HAB	Female	5.04414	-0.269218	4.53028
21	HAB	Male	4.90709	0.85315	4.90709
		Adjustment Factors
		Genotype	-1.24125
		Sex	0.513859

## Sheet: Fig 3b
Subject	log(CRP)	Z-scored CAPS Total
1	0.525434	-0.240076
2	-0.396856	-2.11266
3	0.407731	1.10447
4	-0.332547	0.0720227
5	0.214579	1.11235
6	0.917453	1.32042
7	-0.642065	-0.0320101
8	0.2398	-0.760239
9	-0.204815	-0.240076
10	0.272306	0.488154
11	0.493876	-0.240076
12	0.747062	1.42445
13	0.576629	0.384121
14	0.623869	-1.17637
15	0.534534	0.837873
16	-0.10018	1.14255
17	-0.441291	-0.304681
18	-0.372122	-0.0761702
19	-0.317404	-1.25681
20	-0.269218	-1.44723
21	0.85315	0

## Sheet: Fig 4a
			log2(Fold-Change)	SD
TSPO	Female	Area 25	-1.4	0.0604997
		Area 11	-2.3	0.103126
	Combined Sex	Area 25	-1.01761	0.0811437
		Area 11	-1.66039	0.158774

## Sheet: Fig 4b
			log2(Fold-Change)	SD
TNFRSF14	Female	Area 25	-1.3	0.0206677
		Area 11	-1.6	0.0274974
	Combined Sex	Area 25	-1.12358	0.0217495
		Area 11	-1.17905	0.0318379
TSPOAP1	Female	Area 25	-1.39635	0.0605674
		Area 11	-1.6	0.0572614
	Combined Sex	Area 25	-1.06181	0.0499096
		Area 11	-1.18114	0.0610385

## Sheet: Supp Fig 1
Subject	Genotype	Sex	Caudate	Putamen	Frontal Cortex	Orbitofrontal Cortex	Occipital Cortext	Parietal Cortex	Temporal Cortex	Cerebellum	Thalamus	Adjusted Caudate	Adjusted Putamen	Adjusted Frontal Cortex	Adjusted Orbitofrontal Cortex	Adjusted Occipital Cortext	Adjusted Parietal Cortex	Adjusted Temporal Cortex	Adjusted Cerebellum	Adjusted Thalamus
1	MAB	Female	2.07	1.83	2.25	2.35397	2.36	2.72	2.2	2.21	2.03	2.82454	3.07358	3.77998	3.87166	3.8566	4.13935	3.58225	3.92013	4.23959
2	HAB	Male	4.11	4.85	5.32	5.57741	5.39	5.43	5.11	5.43	6.31	4.11	4.85	5.32	5.57741	5.39	5.43	5.11	5.43	6.31
3	HAB	Female	4.68	5.68	5.66	5.76698	5.79	6.95	5.42	4.96	4.72	4.09373	5.13126	5.2372	5.24506	5.40957	6.38708	4.95584	4.61538	4.44846
4	HAB	Female	3.8	4.33	4.99	5.00014	4.98	5.28	4.76	4.8	5.37	3.21373	3.78126	4.5672	4.47822	4.59957	4.71708	4.29584	4.45538	5.09846
5	MAB	Male	2.88	3.22	3.35	3.33982	3.56	3.31	3.32	3.51	4.16	4.22081	5.01231	5.30278	5.37943	5.43703	5.29227	5.1664	5.56475	6.64113
6	HAB	Female	3.19	3.64	4.05	3.89718	4.29	3.75	3.77	4.04	4.9	2.60373	3.09126	3.6272	3.37525	3.90957	3.18708	3.30584	3.69538	4.62846
7	MAB	Male	2.33	2.2	2.45	2.54139	2.76	2.58	2.51	2.56	2.51	3.67081	3.99231	4.40278	4.581	4.63703	4.56227	4.3564	4.61475	4.99113
8	MAB	Male	2.06	2.7	2.97	3.016	3.42	2.88	2.8	2.9	3.01	3.40081	4.49231	4.92278	5.05562	5.29703	4.86227	4.6464	4.95475	5.49113
9	MAB	Male	1.69	1.87	2.29	2.46068	2.77	2.61	2.16	2.19	2.12	3.03081	3.66231	4.24278	4.5003	4.64703	4.59227	4.0064	4.24475	4.60113
10	HAB	Male	4.36	5.06	5.29	4.92773	5.99	5.27	5.04	5.64	5.73	4.36	5.06	5.29	4.92773	5.99	5.27	5.04	5.64	5.73
11	HAB	Male	2.56	3.65	4.22	4.18697	4.4	4.37	4.02	4.38	4.25	2.56	3.65	4.22	4.18697	4.4	4.37	4.02	4.38	4.25
12	HAB	Male	4.06	5.01	5.79	5.88278	6.18	5.89	5.51	5.5	6.43	4.06	5.01	5.79	5.88278	6.18	5.89	5.51	5.5	6.43
13	HAB	Male	3.72	4.31	5.31	5.34974	5.42	5.13	4.91	5.25	5.25	3.72	4.31	5.31	5.34974	5.42	5.13	4.91	5.25	5.25
14	HAB	Male	5.27484	6.64796	6.95166	7.00358	7.70766	7.24805	6.79728	7.49047	8.77986	5.27484	6.64796	6.95166	7.00358	7.70766	7.24805	6.79728	7.49047	8.77986
15	HAB	Male	3.51	4.49	5.67	5.49322	6.08	6.53	5.24	5.69	4.89	3.51	4.49	5.67	5.49322	6.08	6.53	5.24	5.69	4.89
16	HAB	Male	4.2496	5.27873	5.31225	5.32705	4.95534	4.83413	5.19454	5.12186	6.32053	4.2496	5.27873	5.31225	5.32705	4.95534	4.83413	5.19454	5.12186	6.32053
17	HAB	Male	3.15	3.86	4.7	4.5	4.96	4.94	4.12	4.89	4.83	3.15	3.86	4.7	4.5	4.96	4.94	4.12	4.89	4.83
18	MAB	Male	1.77	1.88	2.38	2.29265	2.64	2.67	2.15	2.4	2.24	3.11081	3.67231	4.33278	4.33226	4.51703	4.65227	3.9964	4.45475	4.72113
19	MAB	Male	1.43	1.98	2.18	2.32751	2.64	2.02	2.37	2.15	2.01	2.77081	3.77231	4.13278	4.36713	4.51703	4.00227	4.2164	4.20475	4.49113
20	HAB	Female	5.32	5.9	5.99	6.14823	6.49	5.79	5.82	6.21	6.73	4.73373	5.35126	5.5672	5.6263	6.10957	5.22708	5.35584	5.86538	6.45846
21	HAB	Female	3.68	4.32	4.6	4.5904	4.78	4.51	4.36	4.47	5.3	3.09373	3.77126	4.1772	4.06848	4.39957	3.94708	3.89584	4.12538	5.02846
22	HAB	Male	3.94	4.36	4.69	4.8734	4.63	4.75	4.47	4.56	5.44	3.94	4.36	4.69	4.8734	4.63	4.75	4.47	4.56	5.44
23	MAB	Female	3.88	3.55	3.97	3.5416	4.43	3.92	3.86	3.84	3.69	4.63454	4.79358	5.49998	5.05929	5.9266	5.33935	5.24225	5.55013	5.89959
24	HAB	Female	3.93	4.57	4.64	5.5157	4.83	4.66	4.62	4.97	5.56	3.34373	4.02126	4.2172	4.99378	4.44957	4.09708	4.15584	4.62538	5.28846
25	HAB	Male	2.73	3.2	3.58	3.645	4.05	3.76	3.65	4.51	3.78	2.73	3.2	3.58	3.645	4.05	3.76	3.65	4.51	3.78
26	MAB	Male	2.06	2.12	2.92	3.37074	3.14	2.5	2.49	2.69	2.37	3.40081	3.91231	4.87278	5.41036	5.01703	4.48227	4.3364	4.74475	4.85113
27	HAB	Male	3.95973	4.51866	5.30185	5.22042	5.91676	5.4695	4.58203	4.73783	5.9585	3.95973	4.51866	5.30185	5.22042	5.91676	5.4695	4.58203	4.73783	5.9585
28	HAB	Female	5	5.54	6.2	5.65382	6.42	6.06	5.87	5.81	6.37	4.41373	4.99126	5.7772	5.13189	6.03957	5.49708	5.40584	5.46538	6.09846
29	HAB	Male	4.02	5.46	5.55	5.74744	6.54	5.36	5.74	5.87	7.58	4.02	5.46	5.55	5.74744	6.54	5.36	5.74	5.87	7.58
30	MAB	Female	2.87	2.9	3.29	3.39475	3.45	3.24	3.15	3.54	3.36	3.62454	4.14358	4.81998	4.91244	4.9466	4.65935	4.53225	5.25013	5.56959
31	HAB	Female	3.81327	4.48103	4.91824	7.12016	4.37671	4.77814	4.75295	5.58597	4.75353	3.22701	3.93229	4.49544	6.59823	3.99629	4.21521	4.28879	5.24135	4.48199
32	HAB	Female	3.86412	4.26992	4.46558	4.56404	4.33956	4.09543	4.30671	4.47177	5.38628	3.27785	3.72118	4.04278	4.04212	3.95913	3.53251	3.84255	4.12715	5.11474
33	HAB	Female	2.76	3.36	3.92	3.83	3.88	4.04	3.52	3.76	4.44	2.17373	2.81126	3.4972	3.30807	3.49957	3.47708	3.05584	3.41538	4.16846
34	HAB	Male	3.55	3.86	4.3	4.28072	4.3	3.97	4.06	4.41	5.16	3.55	3.86	4.3	4.28072	4.3	3.97	4.06	4.41	5.16
35	HAB	Male	3.3	3.57	4.01	3.99623	3.67	3.62	3.64	3.97	4.22	3.3	3.57	4.01	3.99623	3.67	3.62	3.64	3.97	4.22
36	HAB	Male	3.08473	3.46177	4.14074	4.08946	3.92968	3.72167	3.90922	3.91538	4.70213	3.08473	3.46177	4.14074	4.08946	3.92968	3.72167	3.90922	3.91538	4.70213
37	HAB	Male	1.38	1.78	2.21	2.29508	2.41	2.17	2.08	2.5	2.14	1.38	1.78	2.21	2.29508	2.41	2.17	2.08	2.5	2.14
38	MAB	Female	2.22	2.33	2.64	2.78804	2.51	2.44	2.53	2.73	2.63	2.97454	3.57358	4.16998	4.30573	4.0066	3.85935	3.91225	4.44013	4.83959
39	MAB	Male	1.63	1.57	1.76	1.7512	1.89	1.86	1.63	1.73	1.82	2.97081	3.36231	3.71278	3.79082	3.76703	3.84227	3.4764	3.78475	4.30113
40	HAB	Male	3.03	3.63	4.1	4.05238	4.25	4.02	3.7	4.46	4.67	3.03	3.63	4.1	4.05238	4.25	4.02	3.7	4.46	4.67
41	HAB	Male	2.97	3.54	3.85	3.87933	3.99	3.85	3.79	3.68	4.46	2.97	3.54	3.85	3.87933	3.99	3.85	3.79	3.68	4.46
42	HAB	Male	2.25681	2.63868	3.06811	3.18118	2.96022	2.98053	2.86892	2.75309	3.10641	2.25681	2.63868	3.06811	3.18118	2.96022	2.98053	2.86892	2.75309	3.10641
43	MAB	Female	3.67	4.68	3.88	3.17489	4.68	4.18	3.78	3.28	3.5	4.42454	5.92358	5.40998	4.69257	6.1766	5.59935	5.16225	4.99013	5.70959
44	HAB	Female	3.48	4.17	4.62	4.85216	4.99	4.85	4.45	4.8	5.17	2.89373	3.62126	4.1972	4.33023	4.60957	4.28708	3.98584	4.45538	4.89846
45	HAB	Female	3.65	4.7	5.2	5.71099	5.15	5.71	5.28	5.86	5.45	3.06373	4.15126	4.7772	5.18906	4.76957	5.14708	4.81584	5.51538	5.17846
46	MAB	Male	2.39	3.46	4.03	4.16715	3.97	3.76	3.81	4.29	4.12	3.73081	5.25231	5.98278	6.20677	5.84703	5.74227	5.6564	6.34475	6.60113
47	HAB	Male	3.32	4.05	4.07	4.24605	4.28	3.91	3.96	5.01	4.88	3.32	4.05	4.07	4.24605	4.28	3.91	3.96	5.01	4.88
48	HAB	Female	3.47	4.77	5.38	5.33543	5.95	5.41	5.26	5.45	5.6	2.88373	4.22126	4.9572	4.8135	5.56957	4.84708	4.79584	5.10538	5.32846
49	HAB	Male	4.52703	4.79103	5.07075	5.03112	5.1396	4.86662	4.86636	5.0785	5.24152	4.52703	4.79103	5.07075	5.03112	5.1396	4.86662	4.86636	5.0785	5.24152
		Adjustment Factors
		Genotype	-1.34081	-1.79231	-1.95278	-2.03961	-1.87703	-1.98227	-1.8464	-2.05475	-2.48113
		Sex	0.586269	0.548738	0.422801	0.521926	0.380427	0.562923	0.464156	0.344621	0.271541

## Sheet: Supp Fig 2
Subject	Group	Severity	Genotype	Sex	Amygdala	Anterior Cingulate	Hippocampus	Insula	Ventromedial PFC	Adjusted Amydala	Adjusted Anterior Cingulate	Adjusted Hippocampus	Adjusted Insula	Adjusted Ventromedial PFC
1	Control	Control	MAB	Female	1.94	2.28613	1.81	2.08429	2.48062	3.54878	3.87274	3.19496	3.81806	4.05189
2	Control	Control	HAB	Male	4.85	5.39187	4.83	5.50804	5.44768	4.85	5.39187	4.83	5.50804	5.44768
3	Control	Control	HAB	Female	3.92	5.00153	4.19	5.02669	5.59449	3.4432	4.52455	3.76825	4.57117	5.07337
4	Control	Control	HAB	Female	4.6	5.04424	4.75	5.12417	5.35295	4.1232	4.56726	4.32825	4.66865	4.83183
5	Control	Control	MAB	Male	3.72	3.46135	3.32	3.37127	3.49142	5.80557	5.52494	5.12672	5.56057	5.5838
6	Control	Control	HAB	Female	4	3.64149	3.74	3.99668	4.13096	3.5232	3.16451	3.31825	3.54115	3.60984
7	Control	Control	MAB	Male	2.46	2.42523	2.31	2.47106	2.4414	4.54557	4.48881	4.11672	4.66036	4.53378
8	Control	Control	MAB	Male	3.34	2.87638	3.03	2.79286	2.98662	5.42557	4.93996	4.83672	4.98216	5.07901
9	Control	Control	MAB	Male	2.19	2.15006	1.86	2.20947	2.36995	4.27557	4.21364	3.66672	4.39876	4.46233
10	Control	Control	HAB	Male	5.62	5.35008	4.88	5.0554	5.43215	5.62	5.35008	4.88	5.0554	5.43215
11	Control	Control	HAB	Male	4.05	4.01884	4.04	4.19954	4.27412	4.05	4.01884	4.04	4.19954	4.27412
12	Control	Control	HAB	Male	5.1	5.96247	5.01	5.61406	6.04543	5.1	5.96247	5.01	5.61406	6.04543
13	Control	Control	HAB	Male	4.6	4.85929	4.69	4.88964	5.04635	4.6	4.85929	4.69	4.88964	5.04635
14	Control	Control	HAB	Male	6.43686	6.99519	6.67929	7.00688	6.81104	6.43686	6.99519	6.67929	7.00688	6.81104
15	Control	Control	HAB	Male	5.56	5.06169	4.31	4.96257	5.38719	5.56	5.06169	4.31	4.96257	5.38719
16	Control	Control	HAB	Male	5.89285	5.62136	5.15756	5.92539	5.30768	5.89285	5.62136	5.15756	5.92539	5.30768
17	Control	Control	HAB	Male	5.16	4.17	4.36	4.52	4.45	5.16	4.17	4.36	4.52	4.45
18	Control	Control	MAB	Male	2.11	2.10104	2.17	2.07268	2.18169	4.19557	4.16463	3.97672	4.26198	4.27407
19	Control	Control	MAB	Male	2.41	1.94608	2.03	1.88405	1.88937	4.49557	4.00966	3.83672	4.07334	3.98176
20	Control	Control	HAB	Female	6.77	5.69368	6.08	6.19197	5.97866	6.2932	5.2167	5.65825	5.73645	5.45755
21	Control	Control	HAB	Female	5.3	4.41248	4.48	4.55588	4.65181	4.8232	3.9355	4.05825	4.10036	4.1307
22	Control	Control	HAB	Male	5.12	4.81411	4.51	5.03104	4.61838	5.12	4.81411	4.51	5.03104	4.61838
23	Control	Control	MAB	Female	3.08	3.34382	3.53	3.30986	3.26792	4.68878	4.93042	4.91496	5.04363	4.83918
24	Control	Control	HAB	Female	5.46	5.771	4.85	5.76871	5.54335	4.9832	5.29402	4.42825	5.31319	5.02224
25	Control	Control	HAB	Male	3.59	3.39068	3.61	3.6129	3.29185	3.59	3.39068	3.61	3.6129	3.29185
26	Control	Control	MAB	Male	2.33	2.2303	2.29	2.18747	2.47607	4.41557	4.29389	4.09672	4.37677	4.56846
27	PTSD	Low Severity	HAB	Male	4.90052	4.35335	4.48709	4.62465	4.98006	4.90052	4.35335	4.48709	4.62465	4.98006
28	PTSD	Low Severity	HAB	Female	6.28	5.81707	4.9	5.80045	6.08708	5.8032	5.34008	4.47825	5.34493	5.56597
29	PTSD	Low Severity	HAB	Male	6.52	5.83985	6.08	5.76833	5.07705	6.52	5.83985	6.08	5.76833	5.07705
30	PTSD	High Severity	MAB	Female	3.65	3.39985	3.41	3.08569	3.361	5.25878	4.98645	4.79496	4.81947	4.93227
31	PTSD	High Severity	HAB	Female	4.52035	4.7666	4.89381	4.82836	4.38455	4.04355	4.28962	4.47205	4.37284	3.86343
32	PTSD	High Severity	HAB	Female	5.09916	4.53585	4.44519	4.50151	4.23974	4.62236	4.05887	4.02344	4.04599	3.71862
33	PTSD	High Severity	HAB	Female	4.73	3.78	3.8	3.45	3.82	4.2532	3.30302	3.37825	2.99448	3.29888
34	PTSD	High Severity	HAB	Male	4.18	4.38006	4.21	4.22324	4.32909	4.18	4.38006	4.21	4.22324	4.32909
35	PTSD	Low Severity	HAB	Male	4.1	3.8522	3.65	4.17275	3.99688	4.1	3.8522	3.65	4.17275	3.99688
36	PTSD	Low Severity	HAB	Male	3.86875	3.99626	3.61057	3.90971	4.03759	3.86875	3.99626	3.61057	3.90971	4.03759
37	PTSD	High Severity	HAB	Male	2.23	2.01108	1.9	2.00426	2.07845	2.23	2.01108	1.9	2.00426	2.07845
38	PTSD	Low Severity	MAB	Female	3.03	2.40304	2.4	2.49169	2.61569	4.63878	3.98965	3.78496	4.22547	4.18696
39	PTSD	High Severity	MAB	Male	1.49	1.61449	1.6	1.6202	1.71056	3.57557	3.67808	3.40672	3.8095	3.80294
40	PTSD	High Severity	HAB	Male	4.23	3.62777	3.72	3.82901	3.87421	4.23	3.62777	3.72	3.82901	3.87421
41	PTSD	High Severity	HAB	Male	4.03	3.76971	3.54	3.8901	3.70626	4.03	3.76971	3.54	3.8901	3.70626
42	PTSD	Low Severity	HAB	Male	2.7145	2.66663	2.45479	2.97346	2.94813	2.7145	2.66663	2.45479	2.97346	2.94813
43	PTSD	High Severity	MAB	Female	2.85	2.9676	3.51	3.07443	2.81414	4.45878	4.5542	4.89496	4.80821	4.38541
44	PTSD	High Severity	HAB	Female	5.41	4.70921	4.51	4.53656	4.78237	4.9332	4.23223	4.08825	4.08104	4.26126
45	PTSD	Low Severity	HAB	Female	5.34	5.66043	5.08	5.35952	5.41713	4.8632	5.18345	4.65825	4.904	4.89602
46	PTSD	Low Severity	MAB	Male	4.47	3.94151	4.15	3.74031	3.9099	6.55557	6.0051	5.95672	5.9296	6.00229
47	PTSD	Low Severity	HAB	Male	4.84	4.11134	4.55	4.02325	4.01928	4.84	4.11134	4.55	4.02325	4.01928
48	PTSD	Low Severity	HAB	Female	5.42	4.85325	4.71	5.07546	5.162	4.9432	4.37626	4.28825	4.61994	4.64089
49	PTSD	High Severity	HAB	Male	4.67325	4.92727	4.58491	5.10791	5.24209	4.67325	4.92727	4.58491	5.10791	5.24209
				Adjustment Factors
				Genotype	-2.08557	-2.06359	-1.80672	-2.18929	-2.09238
				Sex	0.476796	0.476982	0.421754	0.455521	0.521116

## Sheet: Supp Fig 3a
Subject	Genotype	Sex	Composite_Prefrontal-limbic
1	MAB	Control	2.12021
2	HAB	Control	5.20552
3	HAB	PTSD	5.85705
4	HAB	PTSD	4.66913
5	HAB	PTSD	5.77692
6	HAB	Control	4.97427
7	HAB	PTSD	4.67873
8	MAB	Control	3.47281
9	HAB	Control	4.81705
10	MAB	PTSD	4.04234
11	MAB	PTSD	3.38131
12	HAB	PTSD	4.30877
13	MAB	Control	2.42154
14	MAB	Control	2.0319
15	HAB	PTSD	4.56429
16	HAB	Control	3.49909
17	HAB	Control	6.14286
18	HAB	PTSD	3.916
19	HAB	PTSD	4.26448
20	HAB	PTSD	3.95436
21	MAB	Control	3.00517
22	HAB	Control	6.78585
23	HAB	PTSD	3.88457
24	HAB	PTSD	2.04476
25	HAB	Control	4.68003
26	MAB	Control	2.1559
27	HAB	Control	4.81871
28	HAB	Control	5.26753
29	MAB	PTSD	2.58808
30	MAB	PTSD	1.60705
31	HAB	PTSD	3.8562
32	MAB	Control	3.30632
33	HAB	PTSD	3.78721
34	HAB	Control	5.47861
35	HAB	Control	4.74654
36	MAB	PTSD	3.04324
37	HAB	Control	4.1165
38	HAB	PTSD	2.7515
39	MAB	Control	2.30277
40	HAB	Control	5.54639
41	HAB	PTSD	4.78963
42	HAB	Control	5.58097
43	HAB	PTSD	5.37142
44	HAB	Control	3.90183
45	HAB	Control	5.05629
46	HAB	PTSD	5.04414
47	HAB	Control	4.532
48	HAB	PTSD	4.90709
49	MAB	Control	2.12708

## Sheet: Supp Fig 3b
Subject	Genotype	Sex	Composite_Prefrontal-limbic
Outlier Control	HAB	Control	8.95182
Outlier PTSD	HAB	PTSD	9.11871
1	MAB	Control	2.12021
2	HAB	Control	5.20552
3	HAB	PTSD	5.85705
4	HAB	PTSD	4.66913
5	HAB	PTSD	5.77692
6	HAB	Control	4.97427
7	HAB	PTSD	4.67873
8	MAB	Control	3.47281
9	HAB	Control	4.81705
10	MAB	PTSD	4.04234
11	MAB	PTSD	3.38131
12	HAB	PTSD	4.30877
13	MAB	Control	2.42154
14	MAB	Control	2.0319
15	HAB	PTSD	4.56429
16	HAB	Control	3.49909
17	HAB	Control	6.14286
18	HAB	PTSD	3.916
19	HAB	PTSD	4.26448
20	HAB	PTSD	3.95436
21	MAB	Control	3.00517
22	HAB	Control	6.78585
23	HAB	PTSD	3.88457
24	HAB	PTSD	2.04476
25	HAB	Control	4.68003
26	MAB	Control	2.1559
27	HAB	Control	4.81871
28	HAB	Control	5.26753
29	MAB	PTSD	2.58808
30	MAB	PTSD	1.60705
31	HAB	PTSD	3.8562
32	MAB	Control	3.30632
33	HAB	PTSD	3.78721
34	HAB	Control	5.47861
35	HAB	Control	4.74654
36	MAB	PTSD	3.04324
37	HAB	Control	4.1165
38	HAB	PTSD	2.7515
39	MAB	Control	2.30277
40	HAB	Control	5.54639
41	HAB	PTSD	4.78963
42	HAB	Control	5.58097
43	HAB	PTSD	5.37142
44	HAB	Control	3.90183
45	HAB	Control	5.05629
46	HAB	PTSD	5.04414
47	HAB	Control	4.532
48	HAB	PTSD	4.90709
49	MAB	Control	2.12708

[truncated: 2 more sheets: Supp Fig 4a, Supp Fig 4b]
